# Supplementary material for: Mining Activities in Iron Ore Areas Have Altered the Diversity and Functional Structure of Rhizosphere Bacterial Communities in Three Crops
Source: Microorganisms. 2025 Nov 29;13(12):2728. doi: 10.3390/microorganisms13122728 (PMC12736182; doi:10.3390/microorganisms13122728)
Supplement: Supplementary file 1 [file microorganisms-13-02728-s001.zip]

Archive with 2 entries (2 files):
- Supplementary data/Table S1 - Dilution curve of the sample.xlsx
- Supplementary data/Table S2 - ASV data.zip
