# Supplementary material for: Mining Activities in Iron Ore Areas Have Altered the Diversity and Functional Structure of Rhizosphere Bacterial Communities in Three Crops
Source: Microorganisms. 2025 Nov 29;13(12):2728. doi: 10.3390/microorganisms13122728 (PMC12736182; doi:10.3390/microorganisms13122728)
Supplement: Supplementary file 1 [file microorganisms-13-02728-s001.zip › Supplementary data/Table S1 - Dilution curve of the sample.xlsx]

## Sheet: chao1
sample-id	depth-10_iter-1	depth-10_iter-2	depth-10_iter-3	depth-10_iter-4	depth-10_iter-5	depth-10_iter-6	depth-10_iter-7	depth-10_iter-8	depth-10_iter-9	depth-10_iter-10	depth-5108_iter-1	depth-5108_iter-2	depth-5108_iter-3	depth-5108_iter-4	depth-5108_iter-5	depth-5108_iter-6	depth-5108_iter-7	depth-5108_iter-8	depth-5108_iter-9	depth-5108_iter-10	depth-10207_iter-1	depth-10207_iter-2	depth-10207_iter-3	depth-10207_iter-4	depth-10207_iter-5	depth-10207_iter-6	depth-10207_iter-7	depth-10207_iter-8	depth-10207_iter-9	depth-10207_iter-10	depth-15306_iter-1	depth-15306_iter-2	depth-15306_iter-3	depth-15306_iter-4	depth-15306_iter-5	depth-15306_iter-6	depth-15306_iter-7	depth-15306_iter-8	depth-15306_iter-9	depth-15306_iter-10	depth-20405_iter-1	depth-20405_iter-2	depth-20405_iter-3	depth-20405_iter-4	depth-20405_iter-5	depth-20405_iter-6	depth-20405_iter-7	depth-20405_iter-8	depth-20405_iter-9
BJT1	55	55	55	55	55	55	55	55	55	55	2262.68	2324.34	2324.71	2359.1	2292.78	2357.83	2294.5	2256.31	2247.61	2305.09	2454.88	2382.7	2398.66	2471.04	2411.35	2441.81	2398.8	2374.95	2452.25	2456.15	2451.89	2466.34	2495.16	2477.27	2429.53	2459.73	2472.53	2451.28	2459.21	2453.76	2470.28	2468.25	2433.25	2452.74	2465.52	2463.52	2481.43	2443.81	2456.05
BJT2	55	55	55	55	55	55	55	55	55	55	2000.97	2076.1	2014.04	2013.44	1953.36	1974.17	2012.58	1988.02	2003.97	1991.79	2063.5	2102	2075.9	2119.99	2117.71	2061.13	2120.09	2097.48	2074.86	2069.13	2110.12	2132.78	2120.36	2103.34	2161.02	2114.56	2115.32	2102.22	2130.06	2148.43	2125.05	2134.64	2139.8	2116.19	2109.81	2129.42	2126.1	2138.74	2112.68
BJT3	55	55	55	55	55	55	55	55	55	55	2051.42	2046.83	2010.75	2058.53	2035.25	2015.9	1916.01	2034.39	2020.14	2012.6	2183.68	2191.53	2209.16	2178.74	2202.56	2158.74	2204.75	2186.07	2200.02	2168.5	2227.48	2252.57	2210.98	2221.15	2204.82	2187.2	2225.51	2234.65	2253.6	2215.8	2229.03	2230.96	2244.81	2224.49	2226.94	2215.86	2247.01	2224.56	2235.91
TZT1	55	55	55	23	55	55	55	55	55	55	1733.64	1710.63	1697.47	1801.31	1758.29	1807.79	1696.11	1661.76	1797.6	1785.22	1847.6	1829.31	1839.62	1795.71	1890.43	1913.41	1855.03	1847.17	1820.06	1886.35	1857.76	1872.64	1888.39	1867.25	1895.53	1880.81	1854.74	1893.61	1882.57	1888.07	1876.2	1890.22	1873.6	1865.88	1866.45	1867.1	1884.96	1875.55	1885.54
TZT2	55	23	55	55	55	23	55	55	55	55	1488.2	1494.11	1502.69	1417.08	1450.36	1522.65	1463.78	1607.2	1531.63	1505.54	1560.71	1520.95	1554.05	1551.6	1602.59	1564	1544.6	1572.28	1535.5	1591.69	1591.35	1561.91	1591.29	1558.16	1590.1	1553.1	1573.16	1582.16	1564.07	1579.26	1577.13	1586.88	1581.8	1590.07	1574.29	1569.98	1588.86	1598	1581.37
TZT3	55	55	55	55	55	55	55	55	55	55	1849.22	1787.59	1874.88	1829.26	1861.47	1865.22	1858.19	1910.23	1863.82	1811.95	1967.55	2040.8	1981.73	1977.05	1959.67	2009.22	1966.86	1944.77	2001.29	1989.22	2025.08	2033.34	2007.14	1988	2025.72	1976.81	2010.95	2022.58	2074.13	2041.02	2021.72	2021.33	2056.85	2019.49	2045.47	2031	2051.21	1999.24	2018.65
XMT1	55	23	55	55	55	55	55	55	55	23	1852.43	1806.3	1828.52	1833.28	1813.51	1885.67	1797.52	1838.65	1838.26	1887.45	1921.52	1956.31	1954.89	1987.89	2007.74	1976.9	1958.09	1922	1987.88	1958.59	1958.43	1985.62	1993.49	1985.12	1972.62	1988.65	1988.57	1990.89	2009.14	2009.57	1987.14	2006.71	1995.75	1977.44	1989.71	1975.57	2003.22	1997.61	1998.3
XMT2	23	55	55	55	55	55	55	55	55	55	2044.99	2014.51	2175.36	2134.6	2042.04	1990.47	2048.32	2136.91	2133.43	2153.9	2223.67	2252.36	2223.64	2263.74	2275.74	2292.01	2220.83	2254.39	2256.92	2221.53	2306.01	2314	2269.31	2298.76	2324.22	2349.39	2332.08	2278.6	2278.35	2285.26	2336.58	2347.08	2326.51	2303.02	2317.78	2318.53	2304.44	2289.64	2304.77
XMT3	55	55	55	55	55	55	55	55	55	55	2076.06	2039.01	2037.89	2085.68	2004.93	1971.66	2026.91	2073.21	2099.34	2089.58	2223.72	2186.35	2244.96	2186.45	2128.43	2216.12	2239.45	2127.69	2151.44	2153.81	2181.84	2213.74	2246.27	2222.69	2181.61	2238.03	2207.02	2230.39	2240.04	2229	2254.9	2216.79	2219.45	2252.67	2230.13	2216.91	2250.7	2227.92	2245.21
BJ_DZT1	55	55	55	55	55	55	23	55	55	55	1919.21	1851.33	1990.45	1879.3	1969.22	1908.74	1874.39	1940.39	1839.61	1852.74	2046.55	2026.89	2060.21	2011.07	2056.16	2055.09	2041.24	2022.29	2065.71	2089.44	2093.22	2077.08	2079.89	2107.07	2116.09	2112.51	2072.68	2126.35	2091.62	2104.16	2092.53	2099.6	2143.89	2117.97	2118.34	2077.11	2100.04	2112.32	2089.13
BJ_DZT2	55	55	55	55	55	55	23	55	55	23	1976.18	1833.78	1869.52	1906.03	1957.11	1931.12	2000.51	1929.83	1923.12	1875.61	2086.28	1966.49	1999	2027.81	2059.96	2053.46	2059.37	2055.53	2054.62	2039.01	2034.41	2044.21	2121.66	2063.99	2093	2095.65	2044.9	2058.15	2078.67	2097.35	2090.41	2098.41	2091.56	2097.52	2110.12	2120.04	2091.68	2088.66	2092.45
BJ_DZT3	55	55	55	55	55	55	55	23	55	55	1817.42	1808.93	1858.21	1955.27	1913.53	2025.1	1891.28	1933.52	1766.87	1852.14	1995.78	1981.97	2040.25	2019.03	2030.24	1961.29	1982.98	2054.6	2032.01	2067.69	2064.51	2098.07	2059.59	2036.5	2038.63	2079.01	2050.65	2071	2044.79	2051.44	2071.06	2087.5	2083.81	2072.58	2081.28	2043.02	2066.34	2051.16	2041.52
TZ_DZT1	55	55	55	55	55	55	55	55	55	55	2140.63	2091.71	2044.35	2061.03	2041.56	2005.22	2070.29	2106.21	2015.18	2040.25	2246.84	2173.61	2193.8	2192.89	2154.52	2206.22	2185.86	2225.11	2192.85	2195.66	2236.22	2292.38	2237.28	2249.92	2302.74	2220.47	2256.13	2217.3	2246.56	2239	2265.32	2260.58	2276.77	2253.47	2247.12	2250.35	2250.81	2255.69	2265.37
TZ_DZT2	55	55	55	55	55	55	55	55	55	55	1927.81	1920.91	1996.57	1852.45	1975.77	1968.23	1931.75	1996.9	1937.15	2089.58	2104.93	2116.05	2136.38	2132.8	2122.02	2191.94	2089.9	2083.36	2086.89	2131.82	2168.15	2139.87	2169.5	2162.99	2182.19	2141.27	2168.88	2145.66	2165.88	2165.26	2155.93	2179.03	2165.23	2186.49	2167.96	2177.04	2191.96	2151.76	2182.73
TZ_DZT3	23	55	55	55	55	55	55	23	55	55	2097.83	2010.34	2150.39	2109.24	2097.87	2192.43	2110.38	2097.73	2190.62	2246.71	2264.32	2269.08	2276.71	2267.01	2280.58	2359.72	2266.46	2308.45	2245.13	2260.06	2300.81	2274.9	2291.23	2314.13	2301.51	2327.75	2323.61	2298.35	2306.72	2298.1	2288.76	2305.03	2315.26	2314.55	2313.25	2308.34	2324.68	2304.67	2314.74
XM_DZT1	55	55	55	55	55	55	55	55	55	55	1786.83	1856.72	1800.85	1864.77	1864.5	1911.1	1772.25	1816.03	1883.66	1866.23	1994.17	1988.48	2012.31	1946.1	1992.41	1976.2	1995.98	1981.35	1941.02	1960.99	1987.5	2073.01	2007	1996.46	2005.68	2007.14	2002.78	2015.71	2006.3	1984.52	1998.16	2017.43	2027.05	2016.22	2017.19	1999.47	1999.33	2036.81	2042.24
XM_DZT2	55	55	55	55	55	55	55	55	55	55	1802.29	1790.21	1857.01	1789.17	1932	1775.73	1797.78	1754	1770.87	1850.73	1972.5	1925.59	1933.18	1939.16	1926.1	1929.78	1960.91	1896.49	1896.55	1860.38	1955.5	1970.51	1955.12	1964.31	1969.51	1987.23	1996.07	1993.02	1958.8	1976.07	1950.32	1980.27	1978.28	1974	1977.8	1980.74	1952.18	1970.2	1979.01
XM_DZT3	55	55	55	55	55	55	55	55	55	55	1893.48	1914.03	2000.91	1933.08	2002.5	1926.34	1967.66	1981.24	2056.28	1928.74	2116.19	2105.94	2118.8	2051.42	2112.69	2148.39	2092.55	2034.99	2125.2	2140.27	2133.67	2195.68	2152	2134.9	2160.88	2163.72	2145.58	2155.09	2163.03	2122.04	2182.74	2178.5	2158.95	2184.99	2170.68	2188.46	2158.69	2191.7	2152.77
KBBXTT1	55	23	55	55	55	55	55	55	55	55	1961.22	2065.12	1870.93	1976.23	1885.29	1921.68	2010.56	1936.9	2030.85	1923.42	2142	2119.85	2053.51	2087.46	2094.07	2043.23	2105.33	2052.55	2127.14	2073.88	2115.84	2105.16	2094.69	2114.26	2107.67	2141.19	2090.45	2147	2116.26	2151	2143.15	2151.42	2136.85	2138.32	2110.09	2123.7	2134.53	2163.56	2142.35
KBBXTT2	55	55	55	55	55	23	29	55	23	23	1728.96	1737.68	1765.63	1753.38	1826.14	1748.47	1804.84	1773.64	1822.27	1717.18	1902.3	1865.63	1922.56	1850.01	1890.35	1888.72	1877.97	1876.17	1855.68	1886.8	1915.2	1912.12	1895.47	1944.46	1907.72	1913.43	1940.01	1924.8	1911.29	1945.84	1920.99	1938.64	1931.19	1932.88	1912.94	1932.11	1927.76	1912.67	1926.11
KBBXTT3	12	23	55	55	55	55	55	55	55	55	2132.74	2217.81	2057.13	2078.89	2129.53	2070.38	2101.61	2115.08	2106.54	2116.47	2369	2304.84	2272.53	2325.27	2236.03	2282.34	2340.31	2283.65	2295.3	2275.32	2357.67	2321.56	2321.22	2334.75	2319.82	2330.06	2355.67	2314.33	2285.2	2345.31	2330.12	2314.98	2337.74	2365.14	2356.18	2336.91	2309.59	2343.24	2315.79
[truncated: 52 more columns]

## Sheet: simpson
sample-id	depth-10_iter-1	depth-10_iter-2	depth-10_iter-3	depth-10_iter-4	depth-10_iter-5	depth-10_iter-6	depth-10_iter-7	depth-10_iter-8	depth-10_iter-9	depth-10_iter-10	depth-5108_iter-1	depth-5108_iter-2	depth-5108_iter-3	depth-5108_iter-4	depth-5108_iter-5	depth-5108_iter-6	depth-5108_iter-7	depth-5108_iter-8	depth-5108_iter-9	depth-5108_iter-10	depth-10207_iter-1	depth-10207_iter-2	depth-10207_iter-3	depth-10207_iter-4	depth-10207_iter-5	depth-10207_iter-6	depth-10207_iter-7	depth-10207_iter-8	depth-10207_iter-9	depth-10207_iter-10	depth-15306_iter-1	depth-15306_iter-2	depth-15306_iter-3	depth-15306_iter-4	depth-15306_iter-5	depth-15306_iter-6	depth-15306_iter-7	depth-15306_iter-8	depth-15306_iter-9	depth-15306_iter-10	depth-20405_iter-1	depth-20405_iter-2	depth-20405_iter-3	depth-20405_iter-4	depth-20405_iter-5	depth-20405_iter-6	depth-20405_iter-7	depth-20405_iter-8	depth-20405_iter-9
BJT1	0.9	0.9	0.9	0.9	0.9	0.9	0.9	0.9	0.9	0.9	0.998135	0.998144	0.998049	0.997983	0.998029	0.9979	0.998123	0.997924	0.998102	0.998005	0.998117	0.998155	0.998155	0.998374	0.998216	0.998141	0.998104	0.998128	0.998236	0.998126	0.998203	0.998225	0.998232	0.998273	0.998213	0.998237	0.998282	0.998261	0.998189	0.998214	0.998193	0.998184	0.998286	0.998286	0.998185	0.998241	0.99813	0.998277	0.998184
BJT2	0.9	0.9	0.9	0.9	0.9	0.9	0.9	0.9	0.9	0.9	0.998407	0.998416	0.998434	0.99849	0.998451	0.998426	0.998471	0.998463	0.998378	0.998479	0.998546	0.998588	0.99857	0.998561	0.998578	0.998595	0.998559	0.998466	0.99858	0.998608	0.998608	0.998631	0.998594	0.998605	0.998582	0.998568	0.998593	0.998596	0.998637	0.998599	0.998613	0.998593	0.998625	0.998601	0.998647	0.998629	0.998608	0.998616	0.998586
BJT3	0.9	0.9	0.9	0.9	0.9	0.9	0.9	0.9	0.9	0.9	0.998367	0.998491	0.998385	0.998452	0.998482	0.998573	0.998452	0.998385	0.998505	0.998366	0.99846	0.998578	0.998564	0.998475	0.998523	0.998445	0.998594	0.998612	0.998606	0.998573	0.998567	0.998518	0.998605	0.99859	0.998531	0.998557	0.998581	0.998588	0.998575	0.99856	0.998588	0.99863	0.998601	0.998615	0.998585	0.998572	0.998618	0.998619	0.998647
TZT1	0.9	0.9	0.9	0.88	0.9	0.9	0.9	0.9	0.9	0.9	0.998219	0.998167	0.998201	0.998126	0.99811	0.998167	0.998086	0.998018	0.99812	0.998149	0.998228	0.998273	0.998238	0.998241	0.998254	0.99819	0.998208	0.998266	0.998265	0.998222	0.998242	0.998284	0.998282	0.998323	0.998309	0.998258	0.99824	0.998259	0.998306	0.998246	0.998254	0.998293	0.998269	0.998266	0.998311	0.998292	0.998254	0.998321	0.998272
TZT2	0.9	0.88	0.9	0.9	0.9	0.88	0.9	0.9	0.9	0.9	0.998036	0.998061	0.998055	0.998007	0.998005	0.998076	0.998004	0.998096	0.998018	0.998033	0.998095	0.998143	0.9982	0.998137	0.998168	0.99816	0.998185	0.998147	0.998141	0.99817	0.998118	0.998156	0.998208	0.998224	0.998202	0.998183	0.998149	0.998169	0.998195	0.998223	0.998193	0.99819	0.998216	0.998206	0.998181	0.99817	0.998251	0.998191	0.99821
TZT3	0.9	0.9	0.9	0.9	0.9	0.9	0.9	0.9	0.9	0.9	0.998082	0.998228	0.998123	0.998165	0.99811	0.998117	0.998075	0.99818	0.998154	0.998064	0.998134	0.998183	0.998265	0.99817	0.998219	0.998198	0.998172	0.998234	0.998246	0.998164	0.998236	0.998223	0.998256	0.998203	0.998253	0.998228	0.998278	0.998218	0.998234	0.998203	0.998297	0.998228	0.998253	0.998282	0.998249	0.998273	0.99823	0.99828	0.998273
XMT1	0.9	0.88	0.9	0.9	0.9	0.9	0.9	0.9	0.9	0.88	0.997895	0.997799	0.997872	0.997737	0.997777	0.997964	0.997738	0.997865	0.997701	0.997995	0.997937	0.997869	0.997829	0.99782	0.997841	0.997835	0.99793	0.997885	0.997924	0.997903	0.997925	0.997903	0.997851	0.997875	0.997969	0.997903	0.997954	0.99795	0.997898	0.997944	0.997972	0.997995	0.997926	0.997976	0.997952	0.998018	0.997962	0.997944	0.997908
XMT2	0.88	0.9	0.9	0.9	0.9	0.9	0.9	0.9	0.9	0.9	0.997997	0.997778	0.997857	0.997837	0.997494	0.997875	0.997846	0.997745	0.997769	0.997726	0.997884	0.997905	0.997937	0.997822	0.997905	0.998016	0.997908	0.997907	0.997957	0.997924	0.99796	0.997995	0.997979	0.997936	0.997972	0.997951	0.997957	0.998074	0.997928	0.998013	0.997981	0.998016	0.997971	0.997944	0.997924	0.998033	0.998052	0.997996	0.997955
XMT3	0.9	0.9	0.9	0.9	0.9	0.9	0.9	0.9	0.9	0.9	0.996967	0.997116	0.997379	0.997128	0.997112	0.99718	0.997437	0.997383	0.997381	0.997311	0.997295	0.99739	0.997279	0.997344	0.99732	0.997412	0.997108	0.997257	0.997364	0.997337	0.997313	0.997298	0.997265	0.997244	0.997218	0.997389	0.99731	0.997316	0.99737	0.997358	0.99739	0.997378	0.997397	0.997377	0.99737	0.997406	0.99731	0.997388	0.997367
BJ_DZT1	0.9	0.9	0.9	0.9	0.9	0.9	0.88	0.9	0.9	0.9	0.997463	0.997306	0.997487	0.997392	0.99748	0.997292	0.99759	0.997546	0.997577	0.997325	0.997564	0.997499	0.99749	0.997621	0.997627	0.997653	0.997519	0.997618	0.997583	0.997526	0.997586	0.997537	0.997606	0.997625	0.997546	0.997579	0.997586	0.997534	0.99765	0.997602	0.997608	0.997534	0.997619	0.997544	0.997529	0.997573	0.997527	0.997579	0.997533
BJ_DZT2	0.9	0.9	0.9	0.9	0.9	0.9	0.88	0.9	0.9	0.88	0.997392	0.997379	0.99766	0.997419	0.997441	0.997412	0.997516	0.997434	0.99746	0.997649	0.997527	0.997432	0.997576	0.997474	0.99765	0.997538	0.997677	0.997559	0.997623	0.997517	0.997577	0.997673	0.997541	0.997484	0.997568	0.997608	0.997587	0.997571	0.997629	0.997564	0.997642	0.997593	0.99759	0.997601	0.997647	0.997595	0.997635	0.997576	0.997589
BJ_DZT3	0.9	0.9	0.9	0.9	0.9	0.9	0.9	0.88	0.9	0.9	0.997648	0.997556	0.997294	0.997446	0.997225	0.997444	0.997456	0.997533	0.997425	0.997451	0.997569	0.997751	0.997576	0.997691	0.997593	0.997403	0.997633	0.997654	0.997466	0.997652	0.997626	0.997616	0.997586	0.997564	0.99758	0.997597	0.997535	0.997688	0.997617	0.997535	0.997745	0.997597	0.997661	0.997683	0.997657	0.997648	0.997649	0.997642	0.997659
TZ_DZT1	0.9	0.9	0.9	0.9	0.9	0.9	0.9	0.9	0.9	0.9	0.998254	0.998179	0.998224	0.998092	0.998208	0.99805	0.998239	0.998176	0.998172	0.99812	0.99822	0.998234	0.998203	0.998188	0.998223	0.998259	0.998247	0.998264	0.998221	0.998285	0.998264	0.998273	0.998261	0.998341	0.998256	0.998258	0.998295	0.998255	0.998277	0.998305	0.998312	0.998272	0.998253	0.99824	0.998342	0.998287	0.998295	0.998334	0.998253
TZ_DZT2	0.9	0.9	0.9	0.9	0.9	0.9	0.9	0.9	0.9	0.9	0.99836	0.998352	0.998363	0.9983	0.998275	0.99824	0.998291	0.998414	0.998394	0.998448	0.998489	0.998467	0.998439	0.998466	0.998468	0.998429	0.998491	0.998446	0.998475	0.998467	0.998486	0.99848	0.998507	0.998466	0.998499	0.998502	0.998481	0.998508	0.998452	0.998521	0.998495	0.998473	0.998545	0.998515	0.998514	0.9985	0.99851	0.998538	0.99849
TZ_DZT3	0.88	0.9	0.9	0.9	0.9	0.9	0.9	0.88	0.9	0.9	0.99803	0.997987	0.998097	0.998013	0.998158	0.998179	0.997933	0.998048	0.99798	0.998029	0.998149	0.99815	0.998204	0.998068	0.998268	0.998215	0.998184	0.998241	0.998252	0.998185	0.998207	0.99823	0.998215	0.998267	0.998231	0.998255	0.998109	0.998166	0.998218	0.998235	0.998265	0.998269	0.998236	0.998237	0.998272	0.998256	0.998237	0.998186	0.998262
XM_DZT1	0.9	0.9	0.9	0.9	0.9	0.9	0.9	0.9	0.9	0.9	0.995975	0.995826	0.995619	0.995922	0.995878	0.995335	0.995689	0.995652	0.996119	0.995673	0.995888	0.995939	0.996003	0.995753	0.995853	0.995517	0.995565	0.995979	0.995802	0.995904	0.995786	0.995779	0.995961	0.995997	0.996155	0.995851	0.995835	0.995824	0.995875	0.995707	0.996021	0.995863	0.995945	0.99591	0.995939	0.995915	0.995938	0.995871	0.995968
XM_DZT2	0.9	0.9	0.9	0.9	0.9	0.9	0.9	0.9	0.9	0.9	0.996238	0.996189	0.995958	0.99633	0.996296	0.996123	0.996075	0.996151	0.996075	0.996137	0.996392	0.996339	0.996261	0.996335	0.996317	0.996181	0.996402	0.996327	0.996193	0.996485	0.996406	0.996441	0.996249	0.99622	0.996402	0.996429	0.99641	0.996369	0.996419	0.996331	0.996388	0.996392	0.996317	0.996455	0.996322	0.996431	0.996465	0.996384	0.996345
XM_DZT3	0.9	0.9	0.9	0.9	0.9	0.9	0.9	0.9	0.9	0.9	0.997274	0.997324	0.997436	0.99725	0.997257	0.997519	0.997305	0.997421	0.997423	0.997444	0.99741	0.997492	0.997579	0.997571	0.997523	0.997485	0.997569	0.99748	0.997356	0.997383	0.997583	0.997507	0.997501	0.997486	0.997464	0.997586	0.997537	0.997525	0.997485	0.997477	0.997578	0.997538	0.997516	0.997484	0.997513	0.997494	0.997502	0.997493	0.99755
KBBXTT1	0.9	0.88	0.9	0.9	0.9	0.9	0.9	0.9	0.9	0.9	0.990863	0.991271	0.990357	0.991554	0.989923	0.989691	0.991795	0.990398	0.991862	0.99115	0.990807	0.990917	0.99013	0.990895	0.990069	0.990927	0.990932	0.990386	0.990578	0.990994	0.991231	0.990665	0.990023	0.990383	0.991023	0.991358	0.990105	0.990892	0.99082	0.990619	0.990567	0.990987	0.990749	0.99026	0.990561	0.990818	0.990764	0.990529	0.990415
KBBXTT2	0.9	0.9	0.9	0.9	0.9	0.88	0.84	0.9	0.88	0.88	0.989262	0.987158	0.989726	0.986778	0.989795	0.988261	0.987565	0.98932	0.988742	0.98737	0.988528	0.989088	0.988764	0.988509	0.988437	0.988272	0.987486	0.989153	0.987779	0.988087	0.988495	0.988637	0.988805	0.989133	0.989369	0.988449	0.98825	0.988762	0.987947	0.988519	0.988671	0.988297	0.989222	0.9885	0.988636	0.988574	0.988704	0.988541	0.988402
KBBXTT3	0.82	0.88	0.9	0.9	0.9	0.9	0.9	0.9	0.9	0.9	0.990817	0.990338	0.988508	0.988925	0.988783	0.989416	0.989648	0.989799	0.989826	0.989265	0.989957	0.990513	0.989968	0.989854	0.990513	0.990196	0.989682	0.989775	0.989807	0.990642	0.98995	0.990448	0.990185	0.990163	0.990093	0.990991	0.989525	0.99002	0.990304	0.989733	0.990165	0.990529	0.989949	0.990315	0.990101	0.989793	0.989667	0.989786	0.990308
[truncated: 52 more columns]

## Sheet: goods_coverage
sample-id	depth-10_iter-1	depth-10_iter-2	depth-10_iter-3	depth-10_iter-4	depth-10_iter-5	depth-10_iter-6	depth-10_iter-7	depth-10_iter-8	depth-10_iter-9	depth-10_iter-10	depth-5108_iter-1	depth-5108_iter-2	depth-5108_iter-3	depth-5108_iter-4	depth-5108_iter-5	depth-5108_iter-6	depth-5108_iter-7	depth-5108_iter-8	depth-5108_iter-9	depth-5108_iter-10	depth-10207_iter-1	depth-10207_iter-2	depth-10207_iter-3	depth-10207_iter-4	depth-10207_iter-5	depth-10207_iter-6	depth-10207_iter-7	depth-10207_iter-8	depth-10207_iter-9	depth-10207_iter-10	depth-15306_iter-1	depth-15306_iter-2	depth-15306_iter-3	depth-15306_iter-4	depth-15306_iter-5	depth-15306_iter-6	depth-15306_iter-7	depth-15306_iter-8	depth-15306_iter-9	depth-15306_iter-10	depth-20405_iter-1	depth-20405_iter-2	depth-20405_iter-3	depth-20405_iter-4	depth-20405_iter-5	depth-20405_iter-6	depth-20405_iter-7	depth-20405_iter-8	depth-20405_iter-9
BJT1	0	0	0	0	0	0	0	0	0	0	0.870791	0.865701	0.86159	0.862764	0.867463	0.863352	0.867659	0.86668	0.870595	0.867267	0.94974	0.953561	0.952778	0.95072	0.952973	0.950916	0.953659	0.953953	0.950622	0.950916	0.979093	0.978178	0.976741	0.976806	0.97942	0.97844	0.977656	0.978636	0.978374	0.977786	0.988777	0.989022	0.990395	0.989757	0.989022	0.989365	0.988238	0.989855	0.98961
BJT2	0	0	0	0	0	0	0	0	0	0	0.894088	0.88567	0.893109	0.893696	0.896045	0.895262	0.893305	0.894088	0.8935	0.894283	0.96571	0.964828	0.96522	0.963163	0.962673	0.96669	0.963065	0.965122	0.96571	0.965416	0.985431	0.984255	0.985431	0.986411	0.983667	0.984908	0.984712	0.985561	0.984843	0.983667	0.992992	0.992453	0.992453	0.992894	0.993286	0.992845	0.992796	0.992649	0.993139
BJT3	0	0	0	0	0	0	0	0	0	0	0.888215	0.888215	0.890172	0.887431	0.889585	0.892522	0.899961	0.889389	0.891347	0.891151	0.962085	0.961399	0.960811	0.961791	0.961007	0.961987	0.961301	0.961693	0.962575	0.962869	0.982948	0.981772	0.983797	0.983144	0.983601	0.985039	0.983144	0.98236	0.981249	0.983928	0.991865	0.991375	0.991424	0.991424	0.991473	0.992502	0.991277	0.991865	0.991767
TZT1	0	0	0	0.2	0	0	0	0	0	0	0.910924	0.913469	0.912686	0.905051	0.908966	0.90603	0.912686	0.91621	0.9074	0.906421	0.968747	0.969727	0.968453	0.97051	0.966396	0.964828	0.967865	0.968943	0.969825	0.967179	0.986476	0.985692	0.985169	0.986541	0.985169	0.985431	0.985627	0.984124	0.985431	0.985169	0.992453	0.992404	0.992796	0.993678	0.993531	0.99309	0.992551	0.993286	0.992502
TZT2	0	0.2	0	0	0	0.2	0	0	0	0	0.93148	0.93011	0.931284	0.938724	0.933438	0.928935	0.932655	0.923258	0.926586	0.928152	0.977858	0.980993	0.979132	0.979132	0.977368	0.977956	0.979524	0.97825	0.979328	0.976585	0.990657	0.991637	0.990592	0.992225	0.990919	0.992356	0.991311	0.99118	0.991899	0.991637	0.996471	0.995442	0.996275	0.995981	0.996471	0.996226	0.996226	0.995295	0.996422
TZT3	0	0	0	0	0	0	0	0	0	0	0.901135	0.906617	0.90094	0.901723	0.898786	0.899374	0.90231	0.896829	0.90094	0.901527	0.96375	0.962085	0.963358	0.964436	0.963848	0.962281	0.963848	0.96571	0.962771	0.962281	0.982752	0.982295	0.983013	0.983797	0.982164	0.984647	0.983471	0.982752	0.980596	0.981249	0.991473	0.991277	0.990296	0.991816	0.990787	0.991081	0.989708	0.99211	0.99162
XMT1	0	0.2	0	0	0	0	0	0	0	0.2	0.900352	0.902702	0.900157	0.898003	0.903681	0.898786	0.902506	0.900157	0.899569	0.89859	0.966494	0.96473	0.964534	0.961987	0.962477	0.964044	0.965024	0.966592	0.962771	0.964926	0.986345	0.98432	0.984712	0.984843	0.985169	0.984712	0.984647	0.98432	0.983209	0.983667	0.992747	0.992355	0.99211	0.992698	0.993041	0.993286	0.992061	0.992257	0.992355
XMT2	0.2	0	0	0	0	0	0	0	0	0	0.884495	0.885278	0.874511	0.87686	0.883516	0.887431	0.88332	0.878818	0.878034	0.876468	0.955521	0.954051	0.955325	0.953463	0.953267	0.952288	0.955423	0.954345	0.953463	0.955129	0.977852	0.977329	0.979485	0.978113	0.97648	0.975826	0.976545	0.978505	0.978832	0.979616	0.987552	0.987111	0.987601	0.988777	0.987993	0.988091	0.98863	0.989365	0.988826
XMT3	0	0	0	0	0	0	0	0	0	0	0.877447	0.881363	0.881363	0.877447	0.884691	0.886257	0.88195	0.878818	0.878818	0.874902	0.952875	0.952973	0.950622	0.95219	0.956109	0.953365	0.951014	0.955619	0.955325	0.954443	0.979747	0.978701	0.977264	0.977982	0.979093	0.976806	0.978962	0.977982	0.977786	0.977525	0.988238	0.989414	0.989463	0.988091	0.988532	0.989071	0.987748	0.98863	0.987748
BJ_DZT1	0	0	0	0	0	0	0.2	0	0	0	0.890368	0.897416	0.889193	0.894088	0.891151	0.892326	0.893892	0.889389	0.897807	0.894479	0.960027	0.960223	0.957872	0.961595	0.958852	0.95895	0.959146	0.960615	0.958656	0.956207	0.980792	0.980857	0.980857	0.9804	0.979028	0.979355	0.981053	0.979028	0.9804	0.980269	0.990689	0.989659	0.987944	0.989414	0.989316	0.990836	0.98961	0.989855	0.990346
BJ_DZT2	0	0	0	0	0	0	0.2	0	0	0.2	0.886257	0.898786	0.895458	0.89213	0.890172	0.890955	0.885865	0.890172	0.89076	0.897612	0.95699	0.961987	0.961595	0.959538	0.958558	0.958558	0.958754	0.95846	0.958264	0.95944	0.981837	0.981903	0.978505	0.980596	0.979812	0.979681	0.981903	0.981053	0.980008	0.979355	0.989512	0.988924	0.990002	0.989267	0.989022	0.988532	0.989316	0.990051	0.989806
BJ_DZT3	0	0	0	0	0	0	0	0.2	0	0	0.900548	0.900352	0.897416	0.889977	0.893305	0.884299	0.894479	0.889585	0.902897	0.897024	0.961987	0.962085	0.959146	0.961203	0.95944	0.962771	0.961889	0.959244	0.959048	0.95846	0.981053	0.980008	0.980988	0.981249	0.981445	0.980596	0.981249	0.9804	0.981315	0.980727	0.990444	0.989365	0.989855	0.989757	0.989855	0.991179	0.990051	0.990836	0.990444
TZ_DZT1	0	0	0	0	0	0	0	0	0	0	0.879013	0.880971	0.884495	0.884495	0.886453	0.887431	0.884103	0.879992	0.88704	0.884495	0.954345	0.95797	0.9565	0.956109	0.959831	0.956794	0.955913	0.956304	0.956696	0.956402	0.979616	0.977656	0.979616	0.97857	0.977068	0.980204	0.979616	0.980661	0.980139	0.979485	0.988973	0.989463	0.988581	0.989267	0.989659	0.989463	0.989365	0.98961	0.988875
TZ_DZT2	0	0	0	0	0	0	0	0	0	0	0.894479	0.897024	0.891151	0.900744	0.89076	0.893109	0.894479	0.890955	0.894479	0.885082	0.961497	0.961203	0.959244	0.959244	0.959734	0.956011	0.962085	0.961791	0.961791	0.95944	0.981184	0.98138	0.981119	0.980857	0.980139	0.981641	0.980923	0.982295	0.980596	0.98138	0.990836	0.990002	0.991081	0.989708	0.990247	0.990198	0.989806	0.991228	0.989855
TZ_DZT3	0.2	0	0	0	0	0	0	0.2	0	0	0.880384	0.886648	0.877056	0.878818	0.883712	0.875098	0.880775	0.880971	0.872357	0.872553	0.955815	0.955521	0.956011	0.955129	0.955423	0.952092	0.955619	0.954639	0.95748	0.955913	0.979355	0.981119	0.979747	0.979877	0.980465	0.978766	0.979224	0.979812	0.980139	0.980531	0.991277	0.990444	0.990002	0.990542	0.990002	0.990247	0.989855	0.990542	0.9901
XM_DZT1	0	0	0	0	0	0	0	0	0	0	0.894675	0.889977	0.896045	0.891934	0.890368	0.88704	0.897024	0.892522	0.890955	0.891347	0.954541	0.956207	0.954149	0.958068	0.955227	0.955619	0.956207	0.956696	0.957186	0.957676	0.979028	0.976284	0.978962	0.979355	0.978766	0.979028	0.979289	0.978309	0.978374	0.97942	0.989071	0.988826	0.988532	0.988679	0.988728	0.989659	0.989953	0.98765	0.988238
XM_DZT2	0	0	0	0	0	0	0	0	0	0	0.895262	0.899569	0.889585	0.89585	0.888215	0.897024	0.895458	0.900744	0.898982	0.894088	0.95846	0.958656	0.959538	0.95944	0.958852	0.959048	0.958558	0.961595	0.960811	0.962967	0.981053	0.979681	0.980988	0.979877	0.980465	0.979616	0.978962	0.979093	0.980857	0.979747	0.9901	0.989365	0.989316	0.989953	0.989316	0.989316	0.990444	0.989953	0.989414
XM_DZT3	0	0	0	0	0	0	0	0	0	0	0.890368	0.888606	0.883125	0.887431	0.884495	0.889585	0.885278	0.885865	0.881754	0.889389	0.954149	0.956011	0.955031	0.958656	0.955423	0.953071	0.956011	0.959734	0.954345	0.953953	0.978701	0.976284	0.97844	0.978962	0.977656	0.977917	0.978244	0.977982	0.977721	0.979681	0.988091	0.988287	0.988875	0.987993	0.988287	0.987944	0.988826	0.987356	0.98912
KBBXTT1	0	0.2	0	0	0	0	0	0	0	0	0.887823	0.879405	0.894479	0.888215	0.892522	0.890172	0.883125	0.889193	0.885474	0.892913	0.955423	0.957186	0.960321	0.958264	0.957578	0.960027	0.95748	0.958754	0.957088	0.958656	0.980727	0.981315	0.980988	0.981119	0.981576	0.979877	0.981707	0.979943	0.980857	0.979355	0.989659	0.989267	0.989561	0.989855	0.990542	0.990591	0.989904	0.989022	0.989953
KBBXTT2	0	0	0	0	0	0.2	0.3	0	0.2	0.2	0.905247	0.903876	0.903681	0.901919	0.899178	0.904072	0.899178	0.901527	0.899374	0.905638	0.964632	0.965122	0.963554	0.967179	0.96522	0.965416	0.966298	0.965808	0.966004	0.964338	0.984647	0.984843	0.985235	0.984059	0.984973	0.98432	0.983209	0.984385	0.983863	0.98334	0.992649	0.992257	0.99211	0.992061	0.992894	0.991865	0.99211	0.992698	0.992404
KBBXTT3	0.5	0.2	0	0	0	0	0	0	0	0	0.875098	0.870791	0.879405	0.877447	0.874511	0.878818	0.877643	0.876273	0.877839	0.877839	0.948271	0.95121	0.95268	0.950818	0.955619	0.953169	0.949153	0.952484	0.95121	0.952875	0.976022	0.977917	0.97746	0.97746	0.978113	0.977198	0.976153	0.97857	0.978701	0.977133	0.989218	0.989022	0.988483	0.987405	0.988042	0.988581	0.989659	0.988777	0.988581
[truncated: 52 more columns]

## Sheet: observed_otus
sample-id	depth-10_iter-1	depth-10_iter-2	depth-10_iter-3	depth-10_iter-4	depth-10_iter-5	depth-10_iter-6	depth-10_iter-7	depth-10_iter-8	depth-10_iter-9	depth-10_iter-10	depth-5108_iter-1	depth-5108_iter-2	depth-5108_iter-3	depth-5108_iter-4	depth-5108_iter-5	depth-5108_iter-6	depth-5108_iter-7	depth-5108_iter-8	depth-5108_iter-9	depth-5108_iter-10	depth-10207_iter-1	depth-10207_iter-2	depth-10207_iter-3	depth-10207_iter-4	depth-10207_iter-5	depth-10207_iter-6	depth-10207_iter-7	depth-10207_iter-8	depth-10207_iter-9	depth-10207_iter-10	depth-15306_iter-1	depth-15306_iter-2	depth-15306_iter-3	depth-15306_iter-4	depth-15306_iter-5	depth-15306_iter-6	depth-15306_iter-7	depth-15306_iter-8	depth-15306_iter-9	depth-15306_iter-10	depth-20405_iter-1	depth-20405_iter-2	depth-20405_iter-3	depth-20405_iter-4	depth-20405_iter-5	depth-20405_iter-6	depth-20405_iter-7	depth-20405_iter-8	depth-20405_iter-9
BJT1	10	10	10	10	10	10	10	10	10	10	1719	1734	1747	1730	1712	1726	1711	1736	1722	1727	2133	2122	2145	2169	2144	2140	2141	2121	2154	2135	2320	2307	2312	2293	2298	2301	2311	2308	2312	2298	2379	2385	2372	2381	2376	2381	2379	2369	2381
BJT2	10	10	10	10	10	10	10	10	10	10	1586	1616	1579	1593	1585	1586	1595	1580	1567	1583	1889	1898	1890	1907	1921	1896	1904	1906	1884	1888	2016	2028	2028	2027	2038	2019	2020	2008	2027	2034	2076	2078	2080	2066	2063	2074	2075	2077	2067
BJT3	10	10	10	10	10	10	10	10	10	10	1632	1646	1620	1631	1613	1619	1574	1630	1647	1619	1964	1980	1985	1977	1993	1958	1988	1987	1999	1979	2114	2125	2105	2108	2097	2099	2115	2114	2114	2117	2171	2164	2174	2154	2165	2167	2172	2170	2173
TZT1	10	10	10	9	10	10	10	10	10	10	1395	1378	1403	1419	1385	1403	1376	1352	1410	1388	1669	1668	1651	1651	1674	1670	1672	1667	1650	1658	1763	1776	1787	1780	1784	1781	1761	1776	1774	1772	1817	1825	1818	1826	1823	1818	1827	1826	1822
TZT2	10	9	10	10	10	9	10	10	10	10	1262	1257	1256	1251	1246	1266	1221	1274	1268	1254	1443	1437	1450	1442	1473	1444	1448	1467	1440	1463	1533	1517	1524	1514	1527	1517	1523	1528	1517	1530	1557	1550	1559	1566	1554	1546	1566	1560	1561
TZT3	10	10	10	10	10	10	10	10	10	10	1454	1419	1449	1471	1468	1448	1437	1466	1449	1446	1740	1791	1761	1773	1757	1762	1756	1763	1769	1742	1912	1887	1889	1879	1899	1880	1892	1894	1907	1896	1956	1951	1969	1961	1967	1960	1951	1943	1956
XMT1	10	9	10	10	10	10	10	10	10	9	1442	1448	1449	1457	1443	1454	1427	1472	1452	1469	1749	1755	1761	1754	1771	1774	1757	1751	1760	1757	1885	1879	1894	1884	1879	1885	1882	1881	1885	1893	1942	1952	1935	1928	1944	1931	1945	1934	1941
XMT2	9	10	10	10	10	10	10	10	10	10	1565	1550	1604	1592	1567	1584	1578	1576	1583	1586	1964	1978	1959	1957	1973	1966	1956	1967	1981	1949	2138	2140	2141	2138	2126	2156	2149	2124	2124	2140	2221	2219	2208	2216	2214	2215	2216	2215	2213
XMT3	10	10	10	10	10	10	10	10	10	10	1525	1503	1505	1512	1503	1479	1539	1522	1509	1546	1892	1908	1914	1877	1873	1924	1905	1881	1868	1880	2045	2069	2057	2060	2041	2063	2048	2070	2073	2058	2156	2137	2145	2153	2131	2133	2143	2138	2136
BJ_DZT1	10	10	10	10	10	10	9	10	10	10	1482	1431	1461	1438	1465	1454	1466	1469	1442	1442	1810	1780	1804	1797	1809	1796	1792	1792	1823	1803	1952	1949	1941	1954	1952	1956	1933	1954	1946	1932	2024	2016	2014	2020	2021	2015	2015	2026	2016
BJ_DZT2	10	10	10	10	10	10	9	10	10	9	1448	1413	1422	1425	1430	1430	1472	1442	1442	1445	1783	1755	1761	1770	1802	1794	1776	1791	1786	1765	1903	1924	1931	1924	1938	1930	1928	1918	1931	1932	2006	2001	2006	2005	2009	2011	2000	2013	2002
BJ_DZT3	10	10	10	10	10	10	10	9	10	10	1426	1432	1430	1435	1456	1487	1441	1461	1423	1422	1771	1757	1775	1789	1781	1764	1771	1784	1783	1783	1921	1942	1918	1894	1909	1932	1912	1922	1919	1912	2001	1993	2006	1988	1996	1982	1984	1979	1964
TZ_DZT1	10	10	10	10	10	10	10	10	10	10	1599	1597	1581	1566	1579	1558	1583	1606	1551	1583	1950	1937	1928	1923	1917	1944	1920	1928	1958	1935	2096	2092	2088	2098	2102	2089	2110	2085	2107	2104	2175	2176	2174	2172	2168	2167	2170	2170	2179
TZ_DZT2	10	10	10	10	10	10	10	10	10	10	1537	1523	1536	1521	1516	1516	1529	1557	1541	1562	1875	1900	1881	1895	1869	1889	1883	1880	1872	1891	2029	2013	2026	2008	2025	2007	2034	2015	2025	2038	2088	2089	2098	2098	2091	2092	2103	2087	2092
TZ_DZT3	9	10	10	10	10	10	10	9	10	10	1620	1623	1635	1615	1610	1652	1618	1627	1673	1659	2015	2012	2032	2013	2013	2049	2025	2037	1987	2003	2154	2158	2154	2173	2172	2159	2169	2162	2168	2164	2235	2236	2238	2253	2244	2234	2246	2241	2244
XM_DZT1	10	10	10	10	10	10	10	10	10	10	1334	1333	1341	1351	1353	1342	1312	1340	1346	1323	1681	1676	1689	1682	1693	1698	1693	1693	1660	1695	1827	1854	1846	1847	1838	1842	1851	1844	1848	1829	1911	1930	1923	1921	1927	1922	1931	1927	1917
XM_DZT2	10	10	10	10	10	10	10	10	10	10	1337	1302	1370	1335	1363	1336	1346	1325	1325	1340	1694	1662	1673	1672	1665	1691	1673	1675	1654	1663	1810	1814	1814	1799	1819	1817	1816	1820	1819	1818	1874	1888	1891	1892	1878	1883	1878	1891	1885
XM_DZT3	10	10	10	10	10	10	10	10	10	10	1445	1451	1473	1433	1442	1458	1456	1456	1480	1440	1824	1811	1837	1831	1838	1825	1817	1815	1820	1854	1981	1991	1988	1982	1998	2001	1983	1983	1995	1979	2081	2078	2072	2091	2068	2087	2073	2083	2067
KBBXTT1	10	9	10	10	10	10	10	10	10	10	1506	1508	1478	1489	1482	1469	1515	1468	1502	1437	1840	1838	1850	1836	1844	1817	1860	1809	1829	1837	1986	1977	1962	1976	1985	1982	1968	1993	1983	1993	2062	2061	2049	2052	2038	2045	2053	2066	2057
KBBXTT2	10	10	10	10	10	9	8	10	9	9	1395	1392	1367	1368	1382	1362	1386	1399	1390	1348	1679	1670	1719	1684	1687	1683	1680	1684	1688	1689	1817	1811	1802	1830	1814	1811	1813	1821	1800	1825	1867	1884	1871	1868	1861	1869	1864	1863	1869
KBBXTT3	7	9	10	10	10	10	10	10	10	10	1598	1600	1580	1576	1584	1591	1576	1609	1574	1572	2028	2003	1990	2002	1994	1987	2000	1978	1982	1986	2163	2156	2155	2169	2181	2159	2162	2169	2128	2163	2245	2232	2247	2254	2255	2248	2241	2250	2226
[truncated: 52 more columns]

## Sheet: shannon
sample-id	depth-10_iter-1	depth-10_iter-2	depth-10_iter-3	depth-10_iter-4	depth-10_iter-5	depth-10_iter-6	depth-10_iter-7	depth-10_iter-8	depth-10_iter-9	depth-10_iter-10	depth-5108_iter-1	depth-5108_iter-2	depth-5108_iter-3	depth-5108_iter-4	depth-5108_iter-5	depth-5108_iter-6	depth-5108_iter-7	depth-5108_iter-8	depth-5108_iter-9	depth-5108_iter-10	depth-10207_iter-1	depth-10207_iter-2	depth-10207_iter-3	depth-10207_iter-4	depth-10207_iter-5	depth-10207_iter-6	depth-10207_iter-7	depth-10207_iter-8	depth-10207_iter-9	depth-10207_iter-10	depth-15306_iter-1	depth-15306_iter-2	depth-15306_iter-3	depth-15306_iter-4	depth-15306_iter-5	depth-15306_iter-6	depth-15306_iter-7	depth-15306_iter-8	depth-15306_iter-9	depth-15306_iter-10	depth-20405_iter-1	depth-20405_iter-2	depth-20405_iter-3	depth-20405_iter-4	depth-20405_iter-5	depth-20405_iter-6	depth-20405_iter-7	depth-20405_iter-8	depth-20405_iter-9
BJT1	3.32193	3.32193	3.32193	3.32193	3.32193	3.32193	3.32193	3.32193	3.32193	3.32193	10.1246	10.1378	10.1107	10.1059	10.099	10.0781	10.1114	10.0975	10.1255	10.1127	10.3015	10.2948	10.3124	10.3603	10.3275	10.3088	10.3253	10.2911	10.3313	10.3169	10.3895	10.384	10.3765	10.3833	10.3796	10.3816	10.3871	10.3855	10.3769	10.3614	10.4074	10.392	10.4183	10.4219	10.3972	10.4177	10.3828	10.4204	10.4055
BJT2	3.32193	3.32193	3.32193	3.32193	3.32193	3.32193	3.32193	3.32193	3.32193	3.32193	10.068	10.0804	10.0629	10.0893	10.0747	10.0651	10.0814	10.0679	10.0386	10.0728	10.2239	10.2399	10.2311	10.2363	10.2352	10.2486	10.2285	10.2284	10.2357	10.2404	10.2995	10.3016	10.3009	10.3012	10.2912	10.2821	10.287	10.2856	10.3072	10.2956	10.324	10.3121	10.3187	10.3135	10.3294	10.3233	10.3208	10.3277	10.3134
BJT3	3.32193	3.32193	3.32193	3.32193	3.32193	3.32193	3.32193	3.32193	3.32193	3.32193	10.1004	10.1258	10.0782	10.1004	10.0963	10.1275	10.0681	10.1011	10.1337	10.0839	10.2688	10.2895	10.2859	10.2744	10.2883	10.248	10.3046	10.3053	10.3113	10.2895	10.3421	10.3253	10.3493	10.3484	10.3228	10.3399	10.348	10.3397	10.3263	10.3397	10.3623	10.3694	10.3825	10.3636	10.3644	10.3749	10.3755	10.3732	10.3899
TZT1	3.32193	3.32193	3.32193	3.12193	3.32193	3.32193	3.32193	3.32193	3.32193	3.32193	9.81739	9.78946	9.81695	9.80296	9.78319	9.80761	9.76467	9.73767	9.80796	9.77561	9.93655	9.9459	9.9246	9.92131	9.93366	9.91168	9.91751	9.93886	9.93292	9.92682	9.96982	9.98685	9.98581	10.0067	10.0005	9.98321	9.96088	9.96725	9.99577	9.98092	9.98454	10.0107	10.002	10.002	10.0152	10.0054	9.99009	10.0195	10.0001
TZT2	3.32193	3.12193	3.32193	3.32193	3.32193	3.12193	3.32193	3.32193	3.32193	3.32193	9.65932	9.66417	9.66616	9.6622	9.63712	9.67302	9.6129	9.68729	9.65603	9.64564	9.75568	9.77482	9.79494	9.77438	9.79511	9.76914	9.78385	9.78402	9.76715	9.7749	9.80365	9.80557	9.82477	9.83911	9.8328	9.81863	9.80618	9.81995	9.82323	9.84429	9.85302	9.83068	9.84871	9.84935	9.83514	9.82778	9.86514	9.84035	9.85681
TZT3	3.32193	3.32193	3.32193	3.32193	3.32193	3.32193	3.32193	3.32193	3.32193	3.32193	9.8315	9.82569	9.84359	9.86189	9.84221	9.82454	9.81677	9.84655	9.85003	9.80566	9.95207	9.9952	9.99829	9.98401	9.98383	9.97257	9.96254	9.99265	9.9902	9.96268	10.0369	10.0309	10.0291	10.0221	10.0375	10.0306	10.0489	10.0276	10.0294	10.0251	10.076	10.0525	10.0621	10.0742	10.0689	10.0712	10.0399	10.0693	10.0687
XMT1	3.32193	3.12193	3.32193	3.32193	3.32193	3.32193	3.32193	3.32193	3.32193	3.12193	9.79327	9.78849	9.78838	9.75665	9.79119	9.81356	9.74193	9.80531	9.77146	9.84227	9.93612	9.91551	9.9206	9.90396	9.93643	9.93717	9.93955	9.93489	9.92841	9.92679	9.99453	9.97697	9.99837	9.97741	10.004	9.98732	9.99643	10.0101	9.98033	9.99606	10.0017	10.0392	10.0071	10.0096	10.0269	10.0339	10.0061	10.0059	10.0226
XMT2	3.12193	3.32193	3.32193	3.32193	3.32193	3.32193	3.32193	3.32193	3.32193	3.32193	9.9203	9.87111	9.93311	9.91657	9.86176	9.93437	9.92117	9.90983	9.89178	9.89338	10.0927	10.095	10.0776	10.0524	10.079	10.0831	10.0784	10.099	10.0883	10.0587	10.1533	10.1489	10.1513	10.1384	10.1455	10.141	10.1618	10.1687	10.1368	10.1646	10.1807	10.1842	10.173	10.179	10.1702	10.1902	10.1951	10.1851	10.1807
XMT3	3.32193	3.32193	3.32193	3.32193	3.32193	3.32193	3.32193	3.32193	3.32193	3.32193	9.6851	9.68382	9.71026	9.68226	9.69735	9.66657	9.77002	9.73609	9.72211	9.72773	9.87309	9.89422	9.86452	9.85794	9.86589	9.91756	9.84409	9.8503	9.86893	9.86407	9.93746	9.93808	9.91521	9.91652	9.90703	9.93565	9.93743	9.93349	9.93452	9.93635	9.97979	9.96658	9.97344	9.96667	9.96005	9.96235	9.952	9.95355	9.95146
BJ_DZT1	3.32193	3.32193	3.32193	3.32193	3.32193	3.32193	3.12193	3.32193	3.32193	3.32193	9.72923	9.66893	9.71202	9.66762	9.71991	9.67532	9.7254	9.7131	9.70686	9.66493	9.87342	9.8363	9.84763	9.87343	9.86732	9.87475	9.84563	9.8717	9.8763	9.84896	9.92142	9.91107	9.91756	9.93671	9.90174	9.91772	9.90857	9.90611	9.92597	9.9214	9.95042	9.93662	9.93913	9.94148	9.94278	9.93829	9.92191	9.94952	9.93777
BJ_DZT2	3.32193	3.32193	3.32193	3.32193	3.32193	3.32193	3.12193	3.32193	3.32193	3.12193	9.6427	9.6408	9.68117	9.63518	9.64723	9.64634	9.70398	9.65749	9.67024	9.72196	9.82018	9.7952	9.82136	9.81966	9.8669	9.83148	9.84468	9.83056	9.83642	9.80967	9.8629	9.89399	9.86321	9.86369	9.87446	9.88908	9.88838	9.87674	9.88345	9.8799	9.91782	9.89677	9.91388	9.90617	9.92364	9.89912	9.91625	9.91655	9.91857
BJ_DZT3	3.32193	3.32193	3.32193	3.32193	3.32193	3.32193	3.32193	3.12193	3.32193	3.32193	9.71438	9.70483	9.66579	9.65718	9.67674	9.72455	9.68257	9.70875	9.68071	9.66715	9.85809	9.8634	9.85189	9.89438	9.85751	9.8213	9.86022	9.87821	9.84486	9.86858	9.90993	9.92368	9.89528	9.87604	9.90027	9.90814	9.90798	9.92247	9.90392	9.89019	9.96643	9.93151	9.94588	9.94228	9.93998	9.94188	9.93124	9.94569	9.9338
TZ_DZT1	3.32193	3.32193	3.32193	3.32193	3.32193	3.32193	3.32193	3.32193	3.32193	3.32193	9.99055	9.96873	9.96255	9.92786	9.96857	9.92575	9.97744	9.97363	9.93752	9.962	10.1234	10.1144	10.0993	10.0858	10.1089	10.1354	10.0982	10.1126	10.1199	10.1205	10.1747	10.1697	10.1712	10.1834	10.1761	10.1696	10.1889	10.1753	10.1986	10.1869	10.21	10.2118	10.2016	10.1948	10.2145	10.2	10.2116	10.2267	10.1957
TZ_DZT2	3.32193	3.32193	3.32193	3.32193	3.32193	3.32193	3.32193	3.32193	3.32193	3.32193	9.97549	9.96291	9.96483	9.95513	9.91823	9.92055	9.94336	9.99591	9.97691	9.99738	10.1495	10.1544	10.1306	10.1361	10.1241	10.1187	10.1518	10.1263	10.1361	10.1373	10.1899	10.1788	10.2007	10.1808	10.1894	10.1873	10.1914	10.2013	10.1744	10.2075	10.2085	10.2117	10.2363	10.219	10.2134	10.2217	10.2218	10.2333	10.2159
TZ_DZT3	3.12193	3.32193	3.32193	3.32193	3.32193	3.32193	3.32193	3.12193	3.32193	3.32193	9.97753	9.98429	10.0028	9.96087	10.0134	10.0301	9.96348	10.0031	10.0212	10.014	10.1698	10.1776	10.1963	10.1477	10.2056	10.2089	10.1847	10.2079	10.1892	10.1867	10.2286	10.2431	10.2404	10.2586	10.2541	10.2478	10.2275	10.2294	10.2433	10.2553	10.2925	10.2834	10.275	10.2798	10.2774	10.2812	10.2843	10.259	10.2846
XM_DZT1	3.32193	3.32193	3.32193	3.32193	3.32193	3.32193	3.32193	3.32193	3.32193	3.32193	9.28521	9.26767	9.28291	9.30597	9.29748	9.22805	9.24454	9.272	9.32343	9.25113	9.40655	9.42606	9.4303	9.41988	9.43672	9.39235	9.41351	9.44817	9.40603	9.44839	9.45303	9.46806	9.49725	9.50622	9.51569	9.4828	9.49089	9.4708	9.48634	9.45313	9.51065	9.50441	9.50714	9.5154	9.51026	9.52414	9.52045	9.50397	9.52712
XM_DZT2	3.32193	3.32193	3.32193	3.32193	3.32193	3.32193	3.32193	3.32193	3.32193	3.32193	9.33068	9.29873	9.32507	9.32624	9.35526	9.32628	9.31539	9.34287	9.31054	9.32514	9.52169	9.46849	9.48559	9.49464	9.47439	9.46835	9.49612	9.50337	9.45297	9.51254	9.54485	9.55017	9.53402	9.50766	9.55176	9.54814	9.55417	9.53986	9.5523	9.51969	9.56682	9.5673	9.56309	9.58471	9.54833	9.57388	9.57713	9.5685	9.56507
XM_DZT3	3.32193	3.32193	3.32193	3.32193	3.32193	3.32193	3.32193	3.32193	3.32193	3.32193	9.61621	9.62601	9.65462	9.58917	9.58999	9.67458	9.62265	9.65391	9.67452	9.63622	9.78499	9.80974	9.82098	9.83185	9.81355	9.78879	9.80052	9.8159	9.78087	9.80363	9.87225	9.85155	9.86038	9.85201	9.85705	9.87711	9.86349	9.86157	9.85703	9.85377	9.89828	9.89822	9.88406	9.88327	9.88953	9.89608	9.8914	9.88565	9.89599
KBBXTT1	3.32193	3.12193	3.32193	3.32193	3.32193	3.32193	3.32193	3.32193	3.32193	3.32193	9.43676	9.42987	9.38862	9.45429	9.39079	9.36641	9.46065	9.35409	9.46507	9.36407	9.56378	9.57846	9.55649	9.5772	9.5448	9.55704	9.58428	9.52126	9.55313	9.59221	9.63859	9.62328	9.58182	9.60782	9.6422	9.64723	9.59129	9.63569	9.61952	9.61915	9.64837	9.6566	9.6452	9.62935	9.63388	9.65788	9.64301	9.63974	9.64657
KBBXTT2	3.32193	3.32193	3.32193	3.32193	3.32193	3.12193	2.84644	3.32193	3.12193	3.12193	9.26688	9.17897	9.24817	9.11926	9.24066	9.17882	9.19399	9.25418	9.20764	9.13805	9.35954	9.36031	9.37736	9.35022	9.34092	9.34453	9.3209	9.37928	9.33821	9.33387	9.42159	9.41607	9.41093	9.45645	9.43506	9.40192	9.38666	9.42407	9.37261	9.41341	9.42774	9.44334	9.46527	9.43501	9.43614	9.42768	9.41777	9.42696	9.4264
KBBXTT3	2.64644	3.12193	3.32193	3.32193	3.32193	3.32193	3.32193	3.32193	3.32193	3.32193	9.57022	9.53468	9.4801	9.47359	9.47922	9.52488	9.51241	9.54929	9.50015	9.51097	9.72123	9.72889	9.70842	9.70842	9.74086	9.70438	9.69427	9.6958	9.67745	9.73126	9.7841	9.80363	9.7637	9.79469	9.78279	9.80831	9.74651	9.78171	9.76841	9.76484	9.8215	9.8144	9.81281	9.8127	9.81202	9.79606	9.77884	9.81006	9.80971
[truncated: 52 more columns]

## Sheet: pielou_e
sample-id	depth-10_iter-1	depth-10_iter-2	depth-10_iter-3	depth-10_iter-4	depth-10_iter-5	depth-10_iter-6	depth-10_iter-7	depth-10_iter-8	depth-10_iter-9	depth-10_iter-10	depth-5108_iter-1	depth-5108_iter-2	depth-5108_iter-3	depth-5108_iter-4	depth-5108_iter-5	depth-5108_iter-6	depth-5108_iter-7	depth-5108_iter-8	depth-5108_iter-9	depth-5108_iter-10	depth-10207_iter-1	depth-10207_iter-2	depth-10207_iter-3	depth-10207_iter-4	depth-10207_iter-5	depth-10207_iter-6	depth-10207_iter-7	depth-10207_iter-8	depth-10207_iter-9	depth-10207_iter-10	depth-15306_iter-1	depth-15306_iter-2	depth-15306_iter-3	depth-15306_iter-4	depth-15306_iter-5	depth-15306_iter-6	depth-15306_iter-7	depth-15306_iter-8	depth-15306_iter-9	depth-15306_iter-10	depth-20405_iter-1	depth-20405_iter-2	depth-20405_iter-3	depth-20405_iter-4	depth-20405_iter-5	depth-20405_iter-6	depth-20405_iter-7	depth-20405_iter-8	depth-20405_iter-9
BJT1	1	1	1	1	1	1	1	1	1	1	0.942059	0.942189	0.938722	0.939507	0.94019	0.937215	0.941415	0.938296	0.941917	0.940366	0.931534	0.931558	0.931835	0.934806	0.933258	0.931797	0.933226	0.931275	0.933034	0.932815	0.929303	0.929483	0.928552	0.930148	0.929562	0.929582	0.929551	0.929568	0.928586	0.927924	0.927894	0.926225	0.929215	0.929091	0.927137	0.928711	0.925702	0.929556	0.927627
BJT2	1	1	1	1	1	1	1	1	1	1	0.947029	0.945787	0.947111	0.948461	0.947738	0.946754	0.947556	0.947501	0.945812	0.947721	0.939405	0.940277	0.939996	0.939358	0.938352	0.941213	0.938839	0.938702	0.940819	0.940988	0.938256	0.937715	0.937657	0.937743	0.936168	0.936486	0.936875	0.937478	0.938285	0.93681	0.936876	0.935675	0.936156	0.936515	0.93814	0.936931	0.936643	0.937157	0.936449
BJT3	1	1	1	1	1	1	1	1	1	1	0.946397	0.947688	0.94526	0.94648	0.947513	0.949971	0.948015	0.946625	0.948347	0.945876	0.938683	0.939573	0.938931	0.938381	0.938655	0.937162	0.940451	0.940572	0.940377	0.939629	0.936295	0.934143	0.937471	0.937216	0.935533	0.93697	0.936773	0.936079	0.934869	0.935906	0.934879	0.935906	0.936529	0.935947	0.935399	0.936238	0.936011	0.935916	0.93725
TZT1	1	1	1	0.984859	1	1	1	1	1	1	0.939819	0.938734	0.939034	0.936231	0.937476	0.938141	0.936545	0.936235	0.937531	0.93647	0.928235	0.929184	0.928477	0.928169	0.927592	0.925838	0.926233	0.928602	0.929331	0.928154	0.924517	0.925187	0.924327	0.926744	0.925899	0.924502	0.923828	0.923371	0.926152	0.924916	0.92216	0.924031	0.923706	0.923164	0.924584	0.924018	0.921998	0.924776	0.923262
TZT2	1	0.984859	1	1	1	0.984859	1	1	1	1	0.937662	0.938655	0.938953	0.939093	0.937182	0.938576	0.937492	0.939132	0.93672	0.937169	0.929568	0.931926	0.932688	0.931438	0.930692	0.930762	0.931809	0.930159	0.930927	0.92964	0.926434	0.927942	0.929175	0.931368	0.929685	0.929178	0.9275	0.928387	0.929613	0.930522	0.929131	0.927593	0.928563	0.928057	0.927688	0.927646	0.929545	0.927694	0.929164
TZT3	1	1	1	1	1	1	1	1	1	1	0.935815	0.938403	0.93741	0.937212	0.935603	0.935684	0.935925	0.936192	0.938023	0.934064	0.924495	0.924921	0.927297	0.925133	0.926239	0.924842	0.924333	0.926634	0.925986	0.925338	0.92074	0.921796	0.921504	0.92151	0.921627	0.92223	0.92313	0.921044	0.920377	0.920688	0.921557	0.919713	0.919485	0.92108	0.920228	0.92087	0.918563	0.921754	0.920887
XMT1	1	0.984859	1	1	1	1	1	1	1	0.984859	0.933239	0.932251	0.932152	0.928428	0.932951	0.934108	0.929683	0.931748	0.930277	0.935522	0.922375	0.92004	0.920092	0.919039	0.920863	0.920723	0.922131	0.92212	0.920887	0.920947	0.918585	0.917359	0.918358	0.917077	0.919845	0.917923	0.918954	0.920279	0.91728	0.91821	0.91563	0.918435	0.91656	0.917225	0.917808	0.919264	0.915847	0.916515	0.917603
XMT2	0.984859	1	1	1	1	1	1	1	1	1	0.934824	0.931408	0.932909	0.932304	0.929146	0.934617	0.933855	0.932949	0.930689	0.9306	0.922586	0.921937	0.921517	0.919333	0.920774	0.921583	0.921776	0.922972	0.921136	0.920409	0.91785	0.917338	0.917502	0.916501	0.917815	0.915736	0.918	0.920028	0.917143	0.91876	0.915775	0.916196	0.915784	0.915897	0.915211	0.916951	0.917345	0.916494	0.916211
XMT3	1	1	1	1	1	1	1	1	1	1	0.915884	0.917582	0.91992	0.916686	0.918864	0.917967	0.922764	0.920953	0.920708	0.918202	0.906978	0.907906	0.904804	0.906543	0.90753	0.909043	0.903494	0.905584	0.908133	0.906914	0.903579	0.902255	0.900865	0.900811	0.901043	0.902377	0.903403	0.901781	0.901704	0.902727	0.90118	0.901026	0.901207	0.900158	0.900766	0.900863	0.899379	0.899793	0.899713
BJ_DZT1	1	1	1	1	1	1	0.984859	1	1	1	0.923661	0.922361	0.923834	0.921616	0.924237	0.920949	0.924673	0.923244	0.925004	0.921008	0.912366	0.910966	0.910386	0.913245	0.91187	0.913434	0.911012	0.913424	0.911763	0.910576	0.907663	0.906899	0.907987	0.908939	0.905862	0.907078	0.907659	0.906139	0.908447	0.908896	0.905984	0.905198	0.905546	0.905405	0.905465	0.90541	0.903918	0.905784	0.905304
BJ_DZT2	1	1	1	1	1	1	0.984859	1	1	0.984859	0.918365	0.921282	0.92433	0.919673	0.920379	0.920294	0.922119	0.9203	0.921515	0.926179	0.909268	0.908877	0.910888	0.91011	0.912302	0.909567	0.912016	0.909685	0.910567	0.909528	0.905347	0.906882	0.903627	0.904105	0.904225	0.906059	0.90612	0.905675	0.905481	0.905095	0.904077	0.902454	0.903718	0.903074	0.904429	0.902077	0.90429	0.903547	0.904383
BJ_DZT3	1	1	1	1	1	1	1	0.984859	1	1	0.927143	0.925696	0.922149	0.920886	0.920911	0.922791	0.922777	0.923522	0.924197	0.922993	0.913603	0.915066	0.912753	0.915728	0.912861	0.910676	0.9138	0.914573	0.911554	0.91375	0.908531	0.908485	0.907375	0.907122	0.908399	0.907681	0.908917	0.909618	0.908105	0.907285	0.908806	0.9061	0.906635	0.907382	0.906693	0.907707	0.906615	0.908236	0.90806
TZ_DZT1	1	1	1	1	1	1	1	1	1	1	0.938701	0.93681	0.937509	0.935455	0.938237	0.935907	0.938749	0.936556	0.937592	0.937296	0.926269	0.92626	0.925451	0.924529	0.927032	0.927737	0.925855	0.926667	0.925443	0.926944	0.922174	0.921952	0.922313	0.922842	0.921953	0.922112	0.922651	0.922864	0.923704	0.922813	0.920918	0.92102	0.92021	0.919709	0.921709	0.920454	0.921337	0.922699	0.919408
TZ_DZT2	1	1	1	1	1	1	1	1	1	1	0.942338	0.942324	0.941414	0.941757	0.938688	0.938908	0.939971	0.942606	0.942138	0.942334	0.933488	0.932303	0.93135	0.930943	0.931548	0.929739	0.933168	0.93102	0.932456	0.931313	0.92749	0.927439	0.928648	0.927926	0.927681	0.928577	0.927329	0.929368	0.926317	0.928552	0.925696	0.925933	0.92764	0.92607	0.925968	0.926663	0.926036	0.928006	0.926139
TZ_DZT3	0.984859	1	1	1	1	1	1	0.984859	1	1	0.935823	0.936222	0.937021	0.93465	0.939975	0.938265	0.934661	0.937673	0.935845	0.936226	0.926502	0.927392	0.927887	0.924609	0.929882	0.928021	0.927256	0.928644	0.929983	0.928771	0.923755	0.924841	0.924826	0.925406	0.925062	0.925217	0.922826	0.923389	0.92431	0.925613	0.92508	0.92421	0.92335	0.922979	0.92324	0.924115	0.923752	0.921749	0.92389
XM_DZT1	1	1	1	1	1	1	1	1	1	1	0.894396	0.8928	0.893525	0.894821	0.893821	0.888152	0.892541	0.892567	0.896961	0.89214	0.877878	0.880051	0.879532	0.879051	0.879851	0.875367	0.877687	0.880918	0.879318	0.880798	0.872432	0.872116	0.875308	0.876072	0.877514	0.874228	0.874406	0.872996	0.874176	0.872315	0.872528	0.870815	0.871484	0.872361	0.87153	0.873102	0.872225	0.870954	0.873676
XM_DZT2	1	1	1	1	1	1	1	1	1	1	0.898496	0.898731	0.894924	0.898255	0.898459	0.898165	0.896188	0.900798	0.89768	0.897683	0.887703	0.885013	0.885823	0.88674	0.885349	0.88294	0.886806	0.887341	0.884137	0.889058	0.882004	0.882236	0.880745	0.879282	0.88206	0.881854	0.882476	0.880896	0.88211	0.879162	0.879958	0.879134	0.878562	0.880487	0.878009	0.880047	0.880657	0.879059	0.879114
XM_DZT3	1	1	1	1	1	1	1	1	1	1	0.916104	0.916516	0.917343	0.914577	0.913868	0.920531	0.915763	0.918738	0.918638	0.918447	0.903267	0.906415	0.905733	0.90713	0.904982	0.903552	0.905164	0.906717	0.903151	0.903026	0.90141	0.898923	0.899907	0.899501	0.89901	0.900661	0.90049	0.900315	0.899186	0.899842	0.897961	0.898125	0.89718	0.896037	0.897903	0.897423	0.89779	0.896703	0.898547
KBBXTT1	1	0.984859	1	1	1	1	1	1	1	1	0.893928	0.893113	0.891655	0.89698	0.891531	0.890291	0.895462	0.889203	0.896936	0.892765	0.881821	0.883303	0.880514	0.883314	0.879817	0.882676	0.882442	0.879889	0.881542	0.884634	0.879783	0.878911	0.876004	0.877557	0.88017	0.880805	0.876516	0.879111	0.878217	0.877601	0.876342	0.877145	0.87678	0.875172	0.876369	0.878158	0.876357	0.875335	0.876457
KBBXTT2	1	1	1	1	1	0.984859	0.948813	1	0.984859	0.984859	0.887118	0.878964	0.887813	0.875349	0.885754	0.881603	0.880928	0.885552	0.881884	0.878945	0.873631	0.874335	0.872527	0.872411	0.871335	0.87195	0.869954	0.875122	0.871012	0.870538	0.870166	0.87004	0.870143	0.872557	0.871603	0.868733	0.867195	0.870141	0.866728	0.868903	0.867596	0.867987	0.870802	0.868203	0.868741	0.867467	0.866864	0.867772	0.867349
KBBXTT3	0.942681	0.984859	1	1	1	1	1	1	1	1	0.899283	0.895792	0.892185	0.891879	0.891796	0.895556	0.895534	0.896483	0.894534	0.895708	0.884887	0.887029	0.885922	0.885221	0.888647	0.885729	0.884047	0.885475	0.883564	0.888241	0.883136	0.885273	0.881719	0.883773	0.882066	0.885535	0.879796	0.882602	0.883597	0.881398	0.882237	0.882263	0.881354	0.88099	0.880878	0.879799	0.878607	0.880956	0.882149
[truncated: 52 more columns]
